# Supplementary material for: Cu(II) Binding Increases the Soluble Toxicity of Amyloidogenic Light Chains
Source: Int J Mol Sci. 2022 Jan 16;23(2):950. doi: 10.3390/ijms23020950 (PMC8780072; doi:10.3390/ijms23020950)
Supplement: Supplementary file 1 [file ijms-23-00950-s001.zip]

Archive with 1 entries (1 files):
- ijms-1530357-supplementary.pdf
